# Supplementary material for: Temperament Predicts the Quality of Social Interactions in Captive Female Rhesus Macaques (Macaca mulatta)
Source: Animals (Basel). 2021 Aug 20;11(8):2452. doi: 10.3390/ani11082452 (PMC8388696; doi:10.3390/ani11082452)
Supplement: Supplementary file 1 [file animals-11-02452-s001.zip]

Archive with 1 entries (1 files):
- animals-1331098-supplementary.pdf
